# Supplementary material for: Modeling the dependence of respiration and photosynthesis upon light, acetate, carbon dioxide, nitrate and ammonium in Chlamydomonas reinhardtii using design of experiments and multiple regression
Source: BMC Syst Biol. 2014 Aug 16;8:96. doi: 10.1186/s12918-014-0096-0 (PMC4236732; doi:10.1186/s12918-014-0096-0)
Supplement: Additional file 1 — Table summarizing DOE as well as experimental and predicted responses. Predicted responses of the 1st- and 2nd-round of modeling were calculated from Additional file 2 and Equations 1 to 6, respectively. Predicted responses of the 1st-round are those obtained before the restriction of the models to the major explanatory factor(s) (this restriction was subsequently applied through the 2nd-round). Data subsets defined for k-fold cross-validation are also provided. [file s12918-014-0096-0-S1.xlsx]

## Sheet: Feuil1
		DOE					Experimental responses						Predicted responses (1st-round of modeling)						Predicted responses (2nd-round of modeling)						Test set in k-fold cross-validation
		[Acetate]	Light	[NH4+]	[NO3-]	[CO2]	CR	MACYT	MAALT	ΦPSII800	NPQ800	P800	CR	MACYT	MAALT	ΦPSII800	NPQ800	P800	CR	MACYT	MAALT	ΦPSII800	NPQ800	P800
	1	0	200	0	20	1.5	13.5	13.7	13.2	0.541992	0.179487	124.8	8.84029	8.6	10.8	0.501907	0.225592	100.8	9.82464	11.0924	10.7039	0.514904	0.203265	76.7333	1
	2	0	200	0	10	1.5	9.8	9.7	11.6	0.514712	0.424242	129.8	8.84029	10.2	11.6	0.501907	0.354163	138.8	9.82464	11.0924	10.7039	0.514904	0.331506	131.667	1
	3	0.5	200	0	0	1.5	18.6	18.7	19	0.590229	0.0967742	18	16.5896	16.4	18.7	0.581014	0.178694	27	16.5042	14.8814	17.1374	0.514904	0.156257	19.8669	1
	4	0.5	100	7.5	10	1.5	8.6	7.9	10.1	0.388134	0.270833	78	10.5706	10.1	12.5	0.44381	0.261035	71	10.5488	10.1163	12.6226	0.411484	0.260706	68.063	1
	5	1	200	0	20	0.035	30.4	26	17.8	0.549482	0.114286	88.1	24.3389	17.9	16.8	0.571778	0.0556457	79.3	23.1839	18.6704	16.8256	0.514904	0.0302951	77.9	1
	6	1	0	15	0	1.5	6.4	9	6.1	0.373859	0.185185	38.9	5.85286	7.8	4.1	0.326794	0.16762	44.3	7.02746	9.14025	4.92443	0.308065	0.192956	29.05	1
	7	0.5	100	7.5	10	1.5	10.7	10.9	12.6	0.412879	0.363636	67.5	10.5706	10.1	12.5	0.44381	0.261035	71	10.5488	10.1163	12.6226	0.411484	0.260706	68.063	1
	8	1	0	0	0	0.035	15.7	13	9.5	0.217531	0.269231	44.4	16.83	14.2	12.4	0.303964	0.216747	27.6	18.012	13.3879	12.6286	0.308065	0.192956	29.05	1
	9	0	0	15	20	1.5	5.1	5.7	5.3	0.344119	0.209302	36.3	3.25031	2.9	7.3	0.291704	0.119074	23.9	2.1591	1.56227	4.5456	0.308065	0.142818	39.675	2
	10	0	0	0	20	1.5	4	4	5.8	0.247665	0.244444	23.7	5.88002	5.3	4.8	0.234092	0.168202	49.3	4.65279	5.80995	6.50698	0.308065	0.142818	39.675	2
	11	0	200	7.5	0	1.5	5.2	7.4	6	0.403382	0.190476	97.7	7.52543	8.5	9.1	0.466508	0.239103	75.9	8.5778	8.96859	9.72322	0.514904	0.242742	64.9416	2
	12	1	200	0	0	1.5	19.7	21	21.2	0.575983	0	29.3	24.3389	21	18.4	0.536997	0.0937207	59.1	23.1839	18.6704	16.8256	0.514904	0.0697725	66.1083	2
	13	0	100	0	0	1.5	12.2	15.8	16.5	0.42029	0.210526	45	7.36016	10.1	9.4	0.367999	0.234972	46.1	7.23872	8.45119	8.60545	0.411484	0.212518	46.4125	2
	14	1	0	0	20	0.035		7	8	0.301418	0.0851064	71.7		11.1	10.9	0.303964	0.178672	56.5		13.3879	12.6286	0.308065	0.153479	40.8417	2
	15	0	0	0	0	0.035	3.9	3.3	3.3	0.286602	0.183673	35.1	5.88002	8.4	6.4	0.268873	0.206277	11.6	4.65279	5.80995	6.50698	0.308065	0.182295	27.8833	2
	16	1	200	15	0	1.5	12.1	11.8	3.9	0.46087	0.111111	74.7	13.3617	14.7	6.3	0.4662	0.0445933	67.1	12.1993	14.4227	9.12137	0.514904	0.0697725	66.1083	2
	17	0.5	100	7.5	10	0.035	15.2	12	16.3	0.53474	0.176471	72.6	10.5706	10.1	12.5	0.478592	0.261035	62.3	10.5488	10.1163	12.6226	0.411484	0.260706	68.063	2
	18	1	0	15	20	1.5	4.7	8.2	10.9	0.253861	0.131148	46.7	5.85286	8.7	7.9	0.326794	0.129545	39.8	7.02746	9.14025	4.92443	0.308065	0.153479	40.8417	3
	19	1	0	0	20	1.5	16.2	16.8	14.7	0.314332	0.177778	42.2	16.83	11.1	10.9	0.269182	0.178672	65.2	18.012	13.3879	12.6286	0.308065	0.153479	40.8417	3
	20	1	200	15	20	0.035	13.1	14.8	10.4	0.588164	-0.0277778	45.7	13.3617	15.6	10.1	0.500982	0.00651826	53.9	12.1993	14.4227	9.12137	0.514904	0.0302951	77.9	3
	21	0.5	100	7.5	10	0.035	11.3	9.5	14.8	0.557758	0.147059	53.6	10.5706	10.1	12.5	0.478592	0.261035	62.3	10.5488	10.1163	12.6226	0.411484	0.260706	68.063	3
	22	1	0	15	0	0.035	4.7	5.4	3.8	0.320573	0.195652	16.8	5.85286	7.8	4.1	0.361576	0.16762	35.6	7.02746	9.14025	4.92443	0.308065	0.192956	29.05	3
	23	0	200	15	20	0.035	4.2	5.2	7.9	0.385472	0.317073	84	6.21057	6.3	9.6	0.465892	0.176465	66.7	7.33096	6.84475	8.74253	0.514904	0.203265	76.7333	3
	24	1	0	0	0	1.5	20.7	19.1	14	0.240036	0.303571	57.6	16.83	14.2	12.4	0.269182	0.216747	36.3	18.012	13.3879	12.6286	0.308065	0.192956	29.05	3
	25	0	200	15	0	0.035	6.1	6.8	7.4	0.403768	0.12	74.9	6.21057	5.3	5.8	0.465892	0.21454	71.1	7.33096	6.84475	8.74253	0.514904	0.242742	64.9416	3
	26	0	200	15	20	1.5	5.1		12.4	0.542735	0.0769231	57.3	6.21057		9.6	0.43111	0.176465	75.4	7.33096		8.74253	0.514904	0.203265	76.7333	4
	27	1	200	15	0	0.035	16.3	17.4	4.6	0.525966	0.0555556	71.5	13.3617	14.7	6.3	0.500982	0.0445933	58.4	12.1993	14.4227	9.12137	0.514904	0.0697725	66.1083	4
	28	1	200	0	20	1.5		11.1	15.8	0.49134	0.195122	110.7		17.9	16.8	0.536997	0.0556457	88.1		18.6704	16.8256	0.514904	0.0302951	77.9	4
	29	0	0	7.5	0	1.5	5.2	5.7	5.1	0.233388	0.226415	24.1	4.56517	5.2	5	0.262898	0.181713	24.3	3.40595	3.68611	5.52629	0.308065	0.182295	27.8833	4
	30	0	0	15	20	0.035	4.4	4.8	5.9	0.298834	0.0434783	13.4	3.25031	2.9	7.3	0.326486	0.119074	15.2	2.1591	1.56227	4.5456	0.308065	0.142818	39.675	4
	31	0	0	15	0	0.035	3.9	4.2	4.7	0.34058	0.125	19	3.25031	2	3.5	0.326486	0.157149	19.6	2.1591	1.56227	4.5456	0.308065	0.182295	27.8833	4
	32	0	200	0	20	0.035	7.5	5.7	7.6	0.463164	0.166667	75.3	8.84029	8.6	10.8	0.536688	0.225592	92.1	9.82464	11.0924	10.7039	0.514904	0.203265	76.7333	4
	33	0.5	200	15	10	1.5	10.7	9.9	12.5	0.443017	0.272727	85.8	9.78616	10.5	11.3	0.510217	0.220062	85.2	9.76514	10.6337	12.3046	0.514904	0.245021	86.5921	4
	34	1	0	15	20	0.035	5	6.1	5.4	0.421278	0.0681818	16.2	5.85286	8.7	7.9	0.361576	0.129545	31.1	7.02746	9.14025	4.92443	0.308065	0.153479	40.8417	4
	35	1	200	15	20	1.5	13.6	17.2	11.5	0.505978	0.025	66.7	13.3617	15.6	10.1	0.4662	0.00651826	62.6	12.1993	14.4227	9.12137	0.514904	0.0302951	77.9	5
	36	0	0	0	20	0.035	2.8	2.8	4.1	0.28466	0.113208	37.8	5.88002	5.3	4.8	0.268873	0.168202	40.6	4.65279	5.80995	6.50698	0.308065	0.142818	39.675	5
	37	1	200	0	0	0.035	19.3	19.3	16.4	0.534273	-0.027027	34.4	24.3389	21	18.4	0.571778	0.0937207	50.4	23.1839	18.6704	16.8256	0.514904	0.0697725	66.1083	5
	38	0	100	15	0	1.5	4.2	3	5.4	0.298551	0.22	41.2	4.73044	3.7	4.6	0.361407	0.185844	54.1	4.74503	4.20351	6.64406	0.411484	0.212518	46.4125	5
	39	0.5	100	7.5	10	0.035	12.8	10.9	13.8	0.488491	0.264706	56.1	10.5706	10.1	12.5	0.478592	0.261035	62.3	10.5488	10.1163	12.6226	0.411484	0.260706	68.063	5
	40	0	200	0	0	0.035	6	8.4	10.5	0.605499	0.441176	49.2	8.84029	11.7	12.4	0.536688	0.263667	63.2	9.82464	11.0924	10.7039	0.514904	0.242742	64.9416	5
	41	0.5	100	7.5	10	1.5	8.8	7.8	8.9	0.426684	0.196078	84.7	10.5706	10.1	12.5	0.44381	0.261035	71	10.5488	10.1163	12.6226	0.411484	0.260706	68.063	5
	42	0.5	100	7.5	10	1.5	8.6	7.3	9.8	0.460317	0.285714	66.6	10.5706	10.1	12.5	0.44381	0.261035	71	10.5488	10.1163	12.6226	0.411484	0.260706	68.063	5
