# Supplementary material for: Modeling the dependence of respiration and photosynthesis upon light, acetate, carbon dioxide, nitrate and ammonium in Chlamydomonas reinhardtii using design of experiments and multiple regression
Source: BMC Syst Biol. 2014 Aug 16;8:96. doi: 10.1186/s12918-014-0096-0 (PMC4236732; doi:10.1186/s12918-014-0096-0)
Supplement: Additional file 4 — Supplementary information concerning the validation of the 2nd-round models. Sheet 1 describes the parameters (R2, R2 adjusted, MAEF/MAECV, RMSEF/RMSECV and whole-model p-value) characterizing each of the 5 training models and test sets of k-fold cross-validation (set numbering corresponds to that in Additional file 1). Sheet 2 lists the randomly-generated combinations of factors used for experimental validation tests and the associated predicted responses (obtained from Equations 1 to 6). [file s12918-014-0096-0-S4.xlsx]

## Sheet: Cross-validation
	CR	Training models					Test sets			φPSII800	Training models					Test sets
	Set	R²	R² adjusted	Whole-model ANOVA	MAEF	RMSEF	MAECV	RMSECV		Set	R²	R² adjusted	Whole-model ANOVA	MAEF	RMSEF	MAECV	RMSECV
	1	0.8	0.77	p<0,0001	2.02	2.6	3.11	4.1		1	0.61	0.6	p<0,0001	0.056	0.071	0.044	0.054
	2	0.84	0.82	p<0,0001	2.05	2.69	2.95	3.57		2	0.66	0.65	p<0,0001	0.052	0.068	0.054	0.067
	3	0.8	0.77	p<0,0001	2.26	3.01	2.1	2.42		3	0.7	0.69	p<0,0001	0.047	0.061	0.075	0.09
	4	0.81	0.78	p<0,0001	2.19	2.96	2.44	2.61		4	0.65	0.64	p<0,0001	0.054	0.07	0.047	0.059
	5	0.82	0.79	p<0,0001	2.26	2.91	2.54	2.89		5	0.65	0.64	p<0,0001	0.054	0.069	0.051	0.064
	Average	0.814	0.786		2.156	2.834	2.628	3.118		Average	0.654	0.644		0.0526	0.0678	0.0542	0.0668
	MACYT	Training models					Test sets			NPQ800	Training models					Test sets
	Set	R²	R² adjusted	Whole-model ANOVA	MAEF	RMSEF	MAECV	RMSECV		Set	R²	R² adjusted	Whole-model ANOVA	MAEF	RMSEF	MAECV	RMSECV
	1	0.61	0.57	p<0,0001	2.7	3.48	2.75	3.98		1	0.42	0.31	p=0,0071	0.063	0.086	0.07	0.083
	2	0.69	0.66	p<0,0001	2.44	3.3	3.43	4.17		2	0.53	0.44	p=0,0007	0.062	0.087	0.071	0.083
	3	0.65	0.61	p<0,0001	2.81	3.58	2.83	3.68		3	0.53	0.45	p=0,0005	0.058	0.082	0.082	0.094
	4	0.73	0.7	p<0,0001	2.3	3.18	4.34	5.09		4	0.59	0.51	p=0,0001	0.059	0.079	0.091	0.106
	5	0.6	0.56	p<0,0001	2.82	3.73	2.41	2.7		5	0.43	0.32	p=0,0059	0.061	0.082	0.067	0.098
	Average	0.656	0.62		2.614	3.454	3.152	3.924		Average	0.5	0.406		0.0606	0.0832	0.0762	0.0928
	MAALT	Training models					Test sets			P800	Training models					Test sets
	Set	R²	R² adjusted	Whole-model ANOVA	MAEF	RMSEF	MAECV	RMSECV		Set	R²	R² adjusted	Whole-model ANOVA	MAEF	RMSEF	MAECV	RMSECV
	1	0.6	0.52	p<0,0001	2.25	3.26	2.01	2.33		1	0.49	0.42	p=0,0005	13.7	19.1	28.9	37.9
	2	0.72	0.67	p<0,0001	1.75	2.42	3.86	4.51		2	0.66	0.6	p<0,0001	12.7	19.2	15.5	20.9
	3	0.68	0.62	p<0,0001	2.19	3.07	2.97	3.57		3	0.64	0.58	p<0,0001	13.5	20	14.3	18.7
	4	0.63	0.56	p<0,0001	2.22	3.18	2.34	3.02		4	0.58	0.5	p=0,0002	13.8	19.4	19.3	22.8
	5	0.64	0.58	p<0,0001	2.3	3.21	2.09	2.67		5	0.64	0.58	p<0,0001	13.5	20.3	14.2	18.4
	Average	0.654	0.59		2.142	3.028	2.654	3.22		Average	0.602	0.536		13.44	19.6	18.44	23.74

## Sheet: Experimental validation tests
		Combinations of factors					Predicted responses (2nd-round models)
		[Acetate]	Light	[NH4+]	[NO3-]	[CO2]	CR	MACYT	MAALT	ΦPSII800	NPQ800	P800
	1	0.58	61	10	7	1.5	9	9	11.1	0.371	0.259	54.9
	2	0.32	58	15	3	1.5	5.2	5.5	8.8	0.368	0.236	32.4
	3	0.21	90	15	9	1.5	5.5	5.5	8.7	0.401	0.284	80.4
	4	0.75	65	12	5	1.5	9.3	9.8	10	0.375	0.237	54.9
	5	0.35	144	0	10	1.5	13.1	12.2	14.7	0.457	0.272	80.4
	6	0.25	75	7.5	10	1.5	7.6	7.6	10.4	0.386	0.279	74.6
	7	0.82	167	0	0	1.5				0.481	0.116	32.4
	8	1	21	15	0	1.5				0.33	0.18	32.4
